# Supplementary material for: Metabolomic analysis of aqueous humor reveals potential metabolite biomarkers for differential detection of macular edema
Source: Eye Vis (Lond). 2023 Apr 1;10:14. doi: 10.1186/s40662-023-00331-8 (PMC10067239; doi:10.1186/s40662-023-00331-8)
Supplement: Supplementary file 1 — Additional file 1. Differentially expressed metabolites in the macular edema (ME) compared with the control group. Table S1–S4. Differentially expressed metabolites in the DME, BRVO-ME, AMD-ME and ME groups compared with the CON group. AMD-ME, macular edema of age-related macular degeneration; BRVO-ME, macular edema of branch retinal vein occlusion; CON, control; DME, diabetic macular edema. [file 40662_2023_331_MOESM1_ESM.xlsx]

## Sheet: Table S1 DME vs CON
Name	Log2FC	Adjusted P value	Sig
N-methyl-L-glutamic Acid	1.28952	0.000237796	up
3',4'-Dihydrodiol	1.05929	0.0492452	up
Phenol glucuronide	1.72983	0.00167282	up
PE(P-18:1(9Z)/20:4(5Z,8Z,11Z,14Z))	2.26125	1.12328e-06	up
Balenine	1.20709	0.00590058	up
PC(22:4(7Z,10Z,13Z,16Z)/14:0)	1.43827	1.29011e-06	up
PC(18:3(6Z,9Z,12Z)/P-18:1(11Z))	2.05526	1.29011e-06	up
PC(20:4(8Z,11Z,14Z,17Z)/P-18:0)	2.3147	1.12328e-06	up
3-Aminoisobutanoic acid	1.06264	0.0479852	up
PC(20:5(5Z,8Z,11Z,14Z,17Z)/P-18:0)	2.15592	4.36965e-06	up
4-Oxo-2-nonenal	2.04338	1.66031e-05	up
3-Hydroxy-5Z-octenyl acetate	1.1721	0.00232496	up
PC(22:4(7Z,10Z,13Z,16Z)/16:0)	1.69945	1.12328e-06	up
PC(18:2(9Z,12Z)/18:0)	1.5602	1.48349e-06	up
PC(20:2(11Z,14Z)/20:4(5Z,8Z,11Z,14Z))	1.3522	1.71065e-06	up
PC(22:5(7Z,10Z,13Z,16Z,19Z)/16:1(9Z))	1.2722	1.71065e-06	up
PC(16:1(9Z)/P-18:1(11Z))	2.09621	1.19023e-06	up
PC(18:3(6Z,9Z,12Z)/18:0)	1.72337	1.19023e-06	up
PC(20:2(11Z,14Z)/14:0)	1.92167	4.91656e-06	up
PC(18:4(6Z,9Z,12Z,15Z)/22:2(13Z,16Z))	1.37923	3.07512e-06	up
PC(20:1(11Z)/14:0)	2.04223	7.8008e-07	up
stearoyl sphingomyelin	2.24856	1.12328e-06	up
PC(18:3(6Z,9Z,12Z)/18:1(11Z))	1.16736	2.8359e-06	up
PC(18:2(9Z,12Z)/P-18:1(11Z))	2.06755	1.29011e-06	up
PC(18:0/P-16:0)	2.05157	5.83258e-06	up
PC(P-18:1(11Z)/16:0)	2.36715	1.12328e-06	up
SM(d18:1/22:0)	2.3968	1.12328e-06	up
Lathosterol	2.61412	1.19023e-06	up
PE(P-18:1(9Z)/20:5(5Z,8Z,11Z,14Z,17Z))	2.58401	1.12328e-06	up
PC(20:4(8Z,11Z,14Z,17Z)/20:3(5Z,8Z,11Z))	1.94859	1.12328e-06	up
PC(22:5(7Z,10Z,13Z,16Z,19Z)/16:0)	1.57151	2.8359e-06	up
Hypoletin 8-gentiobioside	1.07971	1.21344e-05	up
Clavulanic acid	1.71608	5.21485e-05	up
6-{[6,7,11,12,13,22,23-heptahydroxy-3,16-dioxo-21-(3,4,5-trihydroxybenzoyloxy)-2,17,20-trioxatetracyclo[17.3.1.0tricosa-4,6,8,10,12,14-hexaen-8-yl]oxy}-3,4,5-trihydroxyoxane-2-carboxylic acid	1.24002	4.36965e-06	up
Acetyl-CoA	1.2153	2.55329e-06	up
2',3',6'-Tris-O-(3,4,5-trihydroxybenzoyl)-3'-Glucosyl-2',4',6'-trihydroxyacetophenone	1.54824	3.07512e-06	up
2-hydroxy-3-[4-hydroxy-3-(sulfooxy)phenyl]propanoic acid	1.74999	0.0071102	up
4-Hydroxylamino-2,6-dinitrotoluene	1.32666	0.00888504	up
Crotonoyl-CoA	1.64407	3.07512e-06	up
3,4,5-trihydroxy-6-{3,4,8,9,10-pentahydroxy-6-oxo-2-[5,6,12,13,14-pentahydroxy-4-(hydroxymethyl)-9-oxo-3,8-dioxatricyclo[8.4.0.0,]tetradeca-1(14),10,12-trien-11-yl]-6H-benzo[c]chromene-1-carbonyloxy}oxane-2-carboxylic acid	1.62582	2.8359e-06	up
6-[2,3-dihydroxy-5-({[3-hydroxy-6-(hydroxymethyl)-2,5-bis(3,4,5-trihydroxybenzoyloxy)oxan-4-yl]oxy}carbonyl)phenoxy]-3,4,5-trihydroxyoxane-2-carboxylic acid	1.84266	1.48349e-06	up
Quercetin 3-O-beta-D-glucosyl-(1->2)-beta-D-glucoside	1.73241	1.12328e-06	up
Bropirimine	2.05944	0.0165419	up
N-phosphocreatinate(2-)	1.66998	0.00549062	up
2-hydroxy-3-(sulfooxy)butanedioic acid	1.15158	0.00105295	up
Indoxyl sulfate	1.1346	0.0102992	up
Acetyl-N-formyl-5-methoxykynurenamine	1.40362	0.00438458	up
D-Glucuronic acid	1.02604	0.00572367	up
D-Ribose	1.13484	0.000138833	up
Deoxyribose 5-phosphate	1.0978	0.00405734	up
Ethyl glucuronide	1.01759	0.00553978	up
N-debutylhalofantrine	1.49211	0.0275518	up
5-Phosphonooxy-L-lysine	1.58482	0.00105088	up
CE(17:1)	1.08649	0.00331213	up
4,6-Dichloro-3-methyl-cis-1,2-dihydroxycyclohexa-3,5-diene	2.22704	0.00375318	up
2-Phosphoglycolate	1.25896	0.00293625	up
Isocil	1.41128	0.00113831	up
Disodium malate	1.56338	3.19196e-09	up
2-Pyrrolidinone	-2.02918	0.00272298	down
Niacinamide	-1.90408	0.0236754	down
3,4-Dihydro-5-(5-methyl-2-furanyl)-2H-pyrrole	-7.9057	7.32699e-10	down
(+)-Setoclavine	-7.01777	7.32699e-10	down
Atropine	-15.6484	4.91656e-06	down
D-synephrine	-8.16095	7.32699e-10	down
(2S,4R,5S)-Muscarine	-2.10344	4.91656e-06	down
3-Hydroxyanthranilic acid	-2.16768	0.0178413	down
alpha-Methylphenylalanine	-3.53681	7.03391e-09	down
N-Acetyldopamine	-1.37135	0.0492452	down
Phosfolan	-1.90086	0.0159139	down
Flaviolin	-1.08965	0.00590058	down
2-(Formamido)-N1-(5-phospho-D-ribosyl)acetamidine	-9.8364	7.32699e-10	down
L-dopachromate	-2.05763	9.38707e-05	down
2-Amino-4-hydroxy-6-pteridinecarboxylic acid	-1.77947	0.0236754	down
Tricrozarin A	-5.47891	0.0479852	down
5-Phospho-alpha-D-ribose 1-diphosphate	-1.06233	5.21485e-05	down
Monobasic calcium phosphate	-1.52794	0.000454349	down
1,3-Di-(octadec-9Z-enoyl)-1-cyano-2-methylene-propane-1,3-diol	-1.91325	0.00272298	down
Rhamnose	-2.12471	7.32134e-05	down
2-Hydroxyethanesulfonate	-1.02215	7.55688e-05	down
Ascorbic acid	-1.32487	0.00956575	down
(2E)-Decenoyl-ACP	-1.27417	0.00331213	down
3-Methylxanthine	-1.46035	0.00105088	down
Etidronic acid	-2.34058	7.55688e-05	down
Plutonium	-1.00941	0.0159795	down
2,4-Dichlorobenzoate	-1.37585	0.000381936	down
4-Bromophenol	-1.57067	0.00572367	down
5-O-phosphonato-alpha-D-ribofuranosyl Diphosphate(5-)	-1.13624	0.0153411	down
3-Iodo-L-tyrosine	-1.36875	0.00017211	down
ORG 20599	-1.1092	0.00347073	down
1,3,4,6-Tetrachloro-1,4-cyclohexadiene	-1.24697	9.16588e-05	down
Octafluorocyclobutane	-1.63932	1.16443e-05	down
Bismuth	-1.07342	0.00178012	down
TDE	-2.49016	0.000289778	down

## Sheet: Table S2 BRVO-ME vs CON
Name	Log2FC	Adjusted P value	Sig
Trigonelline	1.55072	0.0238843	up
2-Keto-glutaramic acid	1.92316	0.0192337	up
4-Amino-1-piperidinecarboxylic acid	3.95467	0.00401964	up
Lathosterol	1.76194	0.000362779	up
PE(P-18:1(9Z)/20:5(5Z,8Z,11Z,14Z,17Z))	1.11757	0.000404254	up
Clavulanic acid	1.28548	0.0129786	up
Oxamate	1.1607	0.0120113	up
Niacinamide	-2.07855	0.00267915	down
3,4-Dihydro-5-(5-methyl-2-furanyl)-2H-pyrrole	-5.80496	4.39619e-08	down
(+)-Setoclavine	-3.87457	1.22331e-06	down
Atropine	-15.7195	0.000107112	down
D-synephrine	-5.90212	4.39619e-08	down
(2S,4R,5S)-Muscarine	-1.94491	0.000107112	down
alpha-Methylphenylalanine	-3.16647	1.22331e-06	down
2-(Formamido)-N1-(5-phospho-D-ribosyl)acetamidine	-3.25	1.22331e-06	down
Hippeastrine	-1.71998	0.025636	down
3,5,7-trihydroxy-2-(4-hydroxy-3,5-dimethoxyphenyl)-5H-chromen-5-yl	-1.52126	0.000271837	down
L-dopachromate	-2.00383	0.000127048	down
2-Amino-4-hydroxy-6-pteridinecarboxylic acid	-1.94921	0.0120113	down

## Sheet: Table S3 AMD-ME vs CON
Name	Log2FC	Adjusted P value	Sig
3,4-Dihydro-5-(5-methyl-2-furanyl)-2H-pyrrole	-9.1413	7.32699e-10	down
(+)-Setoclavine	-6.75523	7.32699e-10	down
Atropine	-14.8097	2.76148e-05	down
D-synephrine	-9.18456	7.32699e-10	down
(2S,4R,5S)-Muscarine	-1.97928	0.0001218	down
Dehydrophytosphingosine	-2.93128	1.32863e-07	down
alpha-Methylphenylalanine	-3.44932	7.03391e-09	down
2-(Formamido)-N1-(5-phospho-D-ribosyl)acetamidine	-14.4433	7.32699e-10	down
Hippeastrine	-2.29145	0.000254003	down
3,5,7-trihydroxy-2-(4-hydroxy-3,5-dimethoxyphenyl)-5H-chromen-5-yl	-2.15707	2.40702e-06	down
L-dopachromate	-2.2403	9.06333e-05	down
2-(3-Carboxy-3-(methylammonio)propyl)-L-histidine	-1.9186	0.0416687	down
5-(3',4',5'-Trihydroxyphenyl)-gamma-valerolactone-3'-O-sulphate	-1.34771	0.000775367	down
1,2-Bis(4-hydroxy-3-methoxyphenyl)ethylene	-1.78665	0.00991362	down
2-Keto-glutaramic acid	1.83153	0.0130198	up
4-Oxo-2-nonenal	1.56101	2.67801e-06	up
4-Amino-1-piperidinecarboxylic acid	4.8092	0.00200426	up
2-Methyl-3-hydroxy-5-formylpyridine-4-carboxylate	1.28417	0.00162104	up
Clavulanic acid	1.13922	4.4125e-05	up
2-Maleylacetate	1.24127	0.015443	up
1,3-Di-(octadec-9Z-enoyl)-1-cyano-2-methylene-propane-1,3-diol	1.14414	0.0068922	up

## Sheet: Table S4 ME VS CON
Name	Log2FC	Adjusted P value	Sig
Trigonelline	1.90219	0.0160434	up
PE(P-18:1(9Z)/20:4(5Z,8Z,11Z,14Z))	1.29153	0.000516591	up
PC(20:4(8Z,11Z,14Z,17Z)/P-18:0)	1.26844	0.00104193	up
PC(20:5(5Z,8Z,11Z,14Z,17Z)/P-18:0)	1.0886	0.000822752	up
4-Oxo-2-nonenal	1.54935	1.41584e-05	up
PC(16:1(9Z)/P-18:1(11Z))	1.12135	0.00246051	up
PC(20:2(11Z,14Z)/14:0)	1.0731	0.000399837	up
4-Amino-1-piperidinecarboxylic acid	3.89307	0.0144518	up
PC(20:1(11Z)/14:0)	1.23277	0.00147185	up
stearoyl sphingomyelin	1.24989	0.000743318	up
PC(18:0/P-16:0)	1.03913	0.0310858	up
PC(P-18:1(11Z)/16:0)	1.36511	0.000571957	up
SM(d18:1/22:0)	1.31178	0.00545775	up
Lathosterol	1.76843	0.00379626	up
PE(P-18:1(9Z)/20:5(5Z,8Z,11Z,14Z,17Z))	1.57798	0.000333893	up
2-Methyl-3-hydroxy-5-formylpyridine-4-carboxylate	1.32651	0.0112933	up
Clavulanic acid	1.40157	6.09553e-05	up
2-Pyrrolidinone	-1.31309	0.00978885	down
Niacinamide	-1.98303	0.00325316	down
3,4-Dihydro-5-(5-methyl-2-furanyl)-2H-pyrrole	-6.97617	4.3112e-09	down
(+)-Setoclavine	-5.13879	5.64843e-09	down
Atropine	-15.3302	1.8644e-06	down
D-synephrine	-7.09562	4.3112e-09	down
(2S,4R,5S)-Muscarine	-2.00762	3.40324e-06	down
3-Hydroxyanthranilic acid	-1.48873	0.0463851	down
alpha-Methylphenylalanine	-3.37538	8.0921e-09	down
Phosfolan	-1.92851	0.0290674	down
2-(Formamido)-N1-(5-phospho-D-ribosyl)acetamidine	-4.81941	5.64843e-09	down
L-dopachromate	-2.09709	8.32393e-06	down
2-Amino-4-hydroxy-6-pteridinecarboxylic acid	-1.74982	0.0103251	down
