# Supplementary material for: Metabolomic analysis of aqueous humor reveals potential metabolite biomarkers for differential detection of macular edema
Source: Eye Vis (Lond). 2023 Apr 1;10:14. doi: 10.1186/s40662-023-00331-8 (PMC10067239; doi:10.1186/s40662-023-00331-8)
Supplement: Supplementary file 2 — Additional file 2. Differentially expressed pathways in the macular edema (ME) compared with the control group. Tables S5–S8. Differentially expressed pathways in the DME, BRVO-ME, AMD-ME and ME groups compared with the CON group. AMD-ME, macular edema of age-related macular degeneration; BRVO-ME, macular edema of branch retinal vein occlusion; CON, control; DME, diabetic macular edema. [file 40662_2023_331_MOESM2_ESM.xlsx]

## Sheet: Table S5 DME vs CON
Pathway	Total	Expected	Hits	Raw p	-LOG10(p)	Metabolites	Sig
Lysine degradation	25	0.27419	3	0.0021733	2.6629	C00877	up
Lysine degradation	25	0.27419	3	0.0021733	2.6629	C03366	up
Lysine degradation	25	0.27419	3	0.0021733	2.6629	C00024	up
Tryptophan metabolism	41	0.44968	3	0.0090318	2.0442	C00024	up
Tryptophan metabolism	41	0.44968	3	0.0090318	2.0442	C00877	up
Tryptophan metabolism	41	0.44968	3	0.0090318	2.0442	C05642	up
Butanoate metabolism	15	0.16452	2	0.010936	1.9611	C00024	up
Butanoate metabolism	15	0.16452	2	0.010936	1.9611	C00877	up
Pentose phosphate pathway	22	0.24129	2	0.022998	1.6383	C00121	up
Pentose phosphate pathway	22	0.24129	2	0.022998	1.6383	C00673	up
Inositol phosphate metabolism	30	0.32903	2	0.041138	1.3858	C00024	up
Inositol phosphate metabolism	30	0.32903	2	0.041138	1.3858	C00191	up
Glyoxylate and dicarboxylate metabolism	32	0.35097	2	0.046309	1.3343	C00988	up
Glyoxylate and dicarboxylate metabolism	32	0.35097	2	0.046309	1.3343	C00024	up
Synthesis and degradation of ketone bodies	5	0.054839	1	0.053717	1.2699	C00024	up
Linoleic acid metabolism	5	0.054839	1	0.053717	1.2699	C00157	up
Fatty acid degradation	39	0.42774	2	0.066151	1.1795	C00024	up
Fatty acid degradation	39	0.42774	2	0.066151	1.1795	C00877	up
Ascorbate and aldarate metabolism	8	0.087742	1	0.084631	1.0725	C00191	up
alpha-Linolenic acid metabolism	13	0.14258	1	0.13405	0.87273	C00157	up
Terpenoid backbone biosynthesis	18	0.19742	1	0.18095	0.74244	C00024	up
Pentose and glucuronate interconversions	18	0.19742	1	0.18095	0.74244	C00191	up
Citrate cycle (TCA cycle)	20	0.21935	1	0.19903	0.70107	C00024	up
Sphingolipid metabolism	21	0.23032	1	0.20793	0.68207	C00550	up
beta-Alanine metabolism	21	0.23032	1	0.20793	0.68207	C00024	up
Pyruvate metabolism	22	0.24129	1	0.21674	0.66406	C00024	up
Propanoate metabolism	23	0.25226	1	0.22545	0.64694	C00024	up
Glycolysis / Gluconeogenesis	26	0.28516	1	0.25105	0.60023	C00024	up
Glutathione metabolism	28	0.3071	1	0.26767	0.57239	C00024	up
Arachidonic acid metabolism	36	0.39484	1	0.33075	0.4805	C00157	up
Glycerophospholipid metabolism	36	0.39484	1	0.33075	0.4805	C00157	up
Fatty acid elongation	39	0.42774	1	0.35306	0.45216	C00024	up
Valine, leucine and isoleucine degradation	40	0.43871	1	0.36034	0.44329	C00024	up
Steroid biosynthesis	42	0.46065	1	0.37466	0.42636	C01189	up
Fatty acid biosynthesis	47	0.51548	1	0.40917	0.3881	C00024	up
Nicotinate and nicotinamide metabolism	15	0.18387	1	0.1696	0.77056	C00153	down
Purine metabolism	65	0.79677	2	0.18784	0.72621	C00191	down
Purine metabolism	65	0.79677	2	0.18784	0.72621	C04640	down
Pentose phosphate pathway	22	0.26968	1	0.23907	0.62148	C00119	down
Pyrimidine metabolism	39	0.47806	1	0.38557	0.4139	C00119	down
Tryptophan metabolism	41	0.50258	1	0.40093	0.39694	C00632	down
Tyrosine metabolism	42	0.51484	1	0.40847	0.38884	C02515	down
Metabolism of xenobiotics by cytochrome P450	68	0.83355	1	0.57577	0.23975	C14453	down

## Sheet: Table S6 BRVO-ME vs CON
Pathway	Total	Expected	Hits	Raw p	-LOG10(p)	Metabolites	Sig
Alanine, aspartate and glutamate metabolism	28	0.10839	1	0.10377	0.98393	C00940	up
Steroid biosynthesis	42	0.16258	1	0.15219	0.81762	C01189	up
Nicotinate and nicotinamide metabolism	15	0.048387	1	0.04752	1.3231	C00153	down
Purine metabolism	65	0.20968	1	0.19304	0.71435	C04640	down

## Sheet: Table S7 AMD-ME vs CON
Pathway	Total	Expected	Hits	Raw p	-LOG10(p)	Metabolites	Sig
Alanine, aspartate and glutamate metabolism	28	0.072258	1	0.07039	1.1525	C00940	up
Purine metabolism	65	0.25161	1	0.22699	0.64399	C04640	down

## Sheet: Table S8 ME VS CON
Pathway	Total	Expected	Hits	Raw p	-LOG10(p)	Metabolites	Sig
Linoleic acid metabolism	5	0.022581	1	0.022406	1.6496	C00157	up
alpha-Linolenic acid metabolism	13	0.05871	1	0.057361	1.2414	C00157	up
Sphingolipid metabolism	21	0.094839	1	0.091239	1.0398	C00550	up
Arachidonic acid metabolism	36	0.16258	1	0.15195	0.81829	C00157	up
Glycerophospholipid metabolism	36	0.16258	1	0.15195	0.81829	C00157	up
Steroid biosynthesis	42	0.18968	1	0.17525	0.75635	C01189	up
Nicotinate and nicotinamide metabolism	15	0.067742	1	0.065931	1.1809	C00153	down
Tryptophan metabolism	41	0.18516	1	0.1714	0.76598	C00632	down
Purine metabolism	65	0.29355	1	0.25953	0.58581	C04640	down
