# Supplementary material for: Metabolomic analysis of aqueous humor reveals potential metabolite biomarkers for differential detection of macular edema
Source: Eye Vis (Lond). 2023 Apr 1;10:14. doi: 10.1186/s40662-023-00331-8 (PMC10067239; doi:10.1186/s40662-023-00331-8)
Supplement: Supplementary file 3 — Additional file 3. Differentially expressed metabolites between macular edema (ME) groups. Tables S9–S11. Differentially expressed metabolites in BRVO-ME compared with AMD-ME, DME compared with AMD-ME and BRVO-ME compared with DME. AMD-ME, macular edema of age-related macular degeneration; BRVO-ME, macular edema of branch retinal vein occlusion; DME, diabetic macular edema. [file 40662_2023_331_MOESM3_ESM.xlsx]

## Sheet: Table S9 BRVO-ME vs AMD-ME
Name	Log2FC	Adjusted P value	Sig
3,4-Dihydro-5-(5-methyl-2-furanyl)-2H-pyrrole	3.33634	0.0215307	up
PE(P-18:1(9Z)/20:4(5Z,8Z,11Z,14Z))	1.77465	4.68048e-06	up
D-synephrine	3.28245	0.0397801	up
PC(22:4(7Z,10Z,13Z,16Z)/14:0)	1.52745	2.78499e-05	up
PC(18:3(6Z,9Z,12Z)/P-18:1(11Z))	2.38319	1.06798e-05	up
Dehydrophytosphingosine	2.00482	0.00743522	up
PC(20:4(8Z,11Z,14Z,17Z)/P-18:0)	2.23048	1.06798e-05	up
PC(20:5(5Z,8Z,11Z,14Z,17Z)/P-18:0)	2.22452	9.28002e-05	up
PC(22:4(7Z,10Z,13Z,16Z)/16:0)	1.53228	1.69931e-05	up
PC(18:2(9Z,12Z)/18:0)	1.29873	0.00020129	up
PC(20:2(11Z,14Z)/20:4(5Z,8Z,11Z,14Z))	1.52535	1.10642e-05	up
PC(22:5(7Z,10Z,13Z,16Z,19Z)/16:1(9Z))	1.57128	3.46696e-05	up
PC(16:1(9Z)/P-18:1(11Z))	2.22005	0.000613056	up
PC(18:3(6Z,9Z,12Z)/18:0)	1.45761	0.00020129	up
PC(20:2(11Z,14Z)/14:0)	1.37014	0.000291694	up
PC(18:4(6Z,9Z,12Z,15Z)/22:2(13Z,16Z))	1.84452	0.000949495	up
PC(20:1(11Z)/14:0)	1.05391	0.000990574	up
stearoyl sphingomyelin	1.50188	3.64107e-05	up
PC(18:3(6Z,9Z,12Z)/18:1(11Z))	1.40284	0.000261382	up
PC(18:2(9Z,12Z)/P-18:1(11Z))	2.50719	1.06798e-05	up
PC(18:0/P-16:0)	1.63847	0.000990574	up
PC(P-18:1(11Z)/16:0)	1.7722	1.4497e-05	up
SM(d18:1/22:0)	1.9665	2.27471e-05	up
Lathosterol	2.26331	3.10261e-05	up
PE(P-18:1(9Z)/20:5(5Z,8Z,11Z,14Z,17Z))	1.45637	0.000196275	up
PC(20:4(8Z,11Z,14Z,17Z)/20:3(5Z,8Z,11Z))	2.48855	5.5091e-05	up
PC(22:5(7Z,10Z,13Z,16Z,19Z)/16:0)	1.6421	2.78499e-05	up
Hypoletin 8-gentiobioside	1.32412	0.00337119	up
6-{[6,7,11,12,13,22,23-heptahydroxy-3,16-dioxo-21-(3,4,5-trihydroxybenzoyloxy)-2,17,20-trioxatetracyclo[17.3.1.0tricosa-4,6,8,10,12,14-hexaen-8-yl]oxy}-3,4,5-trihydroxyoxane-2-carboxylic acid	1.80186	0.000613056	up
Acetyl-CoA	1.71804	7.35031e-05	up
2',3',6'-Tris-O-(3,4,5-trihydroxybenzoyl)-3'-Glucosyl-2',4',6'-trihydroxyacetophenone	1.28537	0.00359468	up
2-hydroxy-3-[4-hydroxy-3-(sulfooxy)phenyl]propanoic acid	1.38474	0.00743522	up
Crotonoyl-CoA	2.79907	0.000990574	up
3,4,5-trihydroxy-6-{3,4,8,9,10-pentahydroxy-6-oxo-2-[5,6,12,13,14-pentahydroxy-4-(hydroxymethyl)-9-oxo-3,8-dioxatricyclo[8.4.0.0,]tetradeca-1(14),10,12-trien-11-yl]-6H-benzo[c]chromene-1-carbonyloxy}oxane-2-carboxylic acid	2.0587	8.42457e-06	up
6-[2,3-dihydroxy-5-({[3-hydroxy-6-(hydroxymethyl)-2,5-bis(3,4,5-trihydroxybenzoyloxy)oxan-4-yl]oxy}carbonyl)phenoxy]-3,4,5-trihydroxyoxane-2-carboxylic acid	2.13947	3.64107e-05	up
Quercetin 3-O-beta-D-glucosyl-(1->2)-beta-D-glucoside	1.7442	4.89782e-05	up
N-debutylhalofantrine	1.71287	0.0264678	up
Isocil	1.13489	0.0177508	up
1,3-Di-(octadec-9Z-enoyl)-1-cyano-2-methylene-propane-1,3-diol	-1.65212	0.000325377	down
TDE	-1.66062	0.000587854	down

## Sheet: Table S10 BRVO-ME vs DME
Name	Log2FC	Adjusted P value	Sig
2-Keto-glutaramic acid	2.0577	0.00136232	up
4-Amino-1-piperidinecarboxylic acid	3.91178	0.00729068	up
2-(Formamido)-N1-(5-phospho-D-ribosyl)acetamidine	6.5864	0.0270049	up
Oxamate	1.54297	0.00126739	up
Monobasic calcium phosphate	1.45596	0.00126739	up
1,3-Di-(octadec-9Z-enoyl)-1-cyano-2-methylene-propane-1,3-diol	1.40527	0.00126739	up
Pyruvic acid	1.01222	5.07002e-05	up
Rhamnose	1.91856	0.000944064	up
Ascorbic acid	1.41955	6.2475e-05	up
Sedoheptulose	1.03908	0.000725665	up
Dehydroascorbic acid	1.30383	0.000301816	up
(2E)-Decenoyl-ACP	1.70987	0.000213037	up
Bovinocidin	1.06264	0.000582389	up
3-Methylxanthine	1.13655	0.00028615	up
Etidronic acid	2.09541	2.4774e-05	up
Plutonium	1.17314	0.0019089	up
PS(DiMe(9,3)/MonoMe(11,3))	1.05161	0.000126196	up
2,4-Dichlorobenzoate	1.26372	0.000374237	up
4-Bromophenol	1.74949	6.2475e-05	up
5-O-phosphonato-alpha-D-ribofuranosyl Diphosphate(5-)	1.61475	0.000301816	up
3-Iodo-L-tyrosine	1.22762	3.17242e-05	up
ORG 20599	1.1292	5.62124e-05	up
Dacthal	1.23572	6.2475e-05	up
Octafluorocyclobutane	1.47177	0.000137065	up
Bismuth	1.12436	0.000137065	up
TDE	1.64283	0.000582389	up
Selenocystine	1.34855	0.000944064	up
N-methyl-L-glutamic Acid	-1.14418	0.00228991	down
3',4'-Dihydrodiol	-1.37706	0.0386904	down
Phenol glucuronide	-1.04338	0.0361872	down
PE(P-18:1(9Z)/20:4(5Z,8Z,11Z,14Z))	-1.28091	0.00261381	down
PC(22:4(7Z,10Z,13Z,16Z)/14:0)	-1.19028	0.0046867	down
PC(18:3(6Z,9Z,12Z)/P-18:1(11Z))	-1.50365	0.00162104	down
Dehydrophytosphingosine	-1.65607	1.32771e-05	down
Formiminoglutamic acid	-1.16145	0.0457637	down
PC(20:4(8Z,11Z,14Z,17Z)/P-18:0)	-1.42217	0.00173702	down
PC(20:5(5Z,8Z,11Z,14Z,17Z)/P-18:0)	-1.49192	0.00306472	down
4-Oxo-2-nonenal	-1.27117	0.00195968	down
PC(22:4(7Z,10Z,13Z,16Z)/16:0)	-1.18285	0.00792613	down
PC(22:5(7Z,10Z,13Z,16Z,19Z)/16:1(9Z))	-1.207	0.012608	down
PC(16:1(9Z)/P-18:1(11Z))	-1.20639	0.0059596	down
PC(18:3(6Z,9Z,12Z)/18:0)	-1.03702	0.00637304	down
PC(20:2(11Z,14Z)/14:0)	-1.05823	0.0163426	down
PC(18:4(6Z,9Z,12Z,15Z)/22:2(13Z,16Z))	-1.2704	0.00261381	down
PC(20:1(11Z)/14:0)	-1.05769	0.00195968	down
stearoyl sphingomyelin	-1.43227	0.00126739	down
PC(18:3(6Z,9Z,12Z)/18:1(11Z))	-1.78568	0.000130915	down
PC(18:2(9Z,12Z)/P-18:1(11Z))	-1.47355	0.00126739	down
PC(18:0/P-16:0)	-1.43948	0.00148586	down
PC(P-18:1(11Z)/16:0)	-1.37659	0.00126739	down
SM(d18:1/22:0)	-1.60046	0.00184267	down
PE(P-18:1(9Z)/20:5(5Z,8Z,11Z,14Z,17Z))	-1.46643	0.00126739	down
PC(20:4(8Z,11Z,14Z,17Z)/20:3(5Z,8Z,11Z))	-1.40138	0.00214816	down
PC(22:5(7Z,10Z,13Z,16Z,19Z)/16:0)	-1.25054	0.0046867	down
Hypoletin 8-gentiobioside	-1.38455	0.00173702	down
Hippeastrine	-2.12259	6.77307e-06	down
3,5,7-trihydroxy-2-(4-hydroxy-3,5-dimethoxyphenyl)-5H-chromen-5-yl	-1.75903	6.11657e-06	down
6-{[6,7,11,12,13,22,23-heptahydroxy-3,16-dioxo-21-(3,4,5-trihydroxybenzoyloxy)-2,17,20-trioxatetracyclo[17.3.1.0tricosa-4,6,8,10,12,14-hexaen-8-yl]oxy}-3,4,5-trihydroxyoxane-2-carboxylic acid	-1.46789	0.00173702	down
Acetyl-CoA	-1.34607	0.00184267	down
cis-4-Carboxymethylenebut-2-en-4-olide	-1.36949	0.0361872	down
2-(3-Carboxy-3-(methylammonio)propyl)-L-histidine	-1.90885	2.54896e-05	down
5-(3',4',5'-Trihydroxyphenyl)-gamma-valerolactone-3'-O-sulphate	-1.38997	5.04174e-05	down
(2-benzyl-3-oxopropoxy)sulfonic acid	-2.06517	6.77307e-06	down
Prolyl-Gamma-glutamate	-2.02445	6.59722e-06	down
1,2-Bis(4-hydroxy-3-methoxyphenyl)ethylene	-2.08903	5.04174e-05	down
4-Hydroxylamino-2,6-dinitrotoluene	-1.25647	0.00693577	down
Crotonoyl-CoA	-1.37713	0.0106541	down
3,4,5-trihydroxy-6-{3,4,8,9,10-pentahydroxy-6-oxo-2-[5,6,12,13,14-pentahydroxy-4-(hydroxymethyl)-9-oxo-3,8-dioxatricyclo[8.4.0.0,]tetradeca-1(14),10,12-trien-11-yl]-6H-benzo[c]chromene-1-carbonyloxy}oxane-2-carboxylic acid	-1.21973	0.011211	down
6-[2,3-dihydroxy-5-({[3-hydroxy-6-(hydroxymethyl)-2,5-bis(3,4,5-trihydroxybenzoyloxy)oxan-4-yl]oxy}carbonyl)phenoxy]-3,4,5-trihydroxyoxane-2-carboxylic acid	-1.07973	0.0159139	down
Jamaicamide B	-1.08968	0.0032821	down
Quercetin 3-O-beta-D-glucosyl-(1->2)-beta-D-glucoside	-1.01718	0.0084732	down
2-Aminomucote	-1.13382	0.000503225	down
N-Methyl-N'-nitro-N-nitrosoguanidine	-2.01669	0.00919893	down
Indoxyl sulfate	-1.18435	0.0146755	down
Acetyl-N-formyl-5-methoxykynurenamine	-1.45187	0.0019089	down
D-Ribose	-1.18551	3.17242e-05	down
Deoxyribose 5-phosphate	-1.09181	3.45213e-05	down
alpha-D-Ribose 1,2-cyclic phosphate 5-phosphate	-1.44524	0.000870532	down
5-Phosphonooxy-L-lysine	-1.83751	0.000137065	down
PC(15:0/20:2(11Z,14Z))	-1.2704	0.000213037	down
CE(17:1)	-1.78143	3.17242e-05	down
4,6-Dichloro-3-methyl-cis-1,2-dihydroxycyclohexa-3,5-diene	-3.26005	5.07002e-05	down
Isocil	-1.71984	6.99031e-05	down
Disodium malate	-1.34663	1.69908e-05	down

## Sheet: Table S11 DME vs AMD-DE
Name	Log2FC	Adjusted P value	Sig
N-methyl-L-glutamic Acid	1.09809	0.00229939	up
Acetone cyanohydrin	1.01214	1.07884e-05	up
Prolylhydroxyproline	1.23582	0.00272482	up
3,4-Dihydro-5-(5-methyl-2-furanyl)-2H-pyrrole	1.2356	0.013462	up
3',4'-Dihydrodiol	2.11181	0.00253405	up
Phenol glucuronide	1.33243	0.00784771	up
PE(P-18:1(9Z)/20:4(5Z,8Z,11Z,14Z))	3.05556	1.4654e-09	up
Butyrylcarnitine	1.07752	3.74425e-07	up
L-alpha-Aspartyl-L-hydroxyproline	2.28243	0.037443	up
PC(22:4(7Z,10Z,13Z,16Z)/14:0)	2.71773	2.70535e-09	up
PC(16:0/16:0)	1.31153	9.3477e-08	up
PC(18:3(6Z,9Z,12Z)/P-18:1(11Z))	3.88684	1.4654e-09	up
Dehydrophytosphingosine	3.66089	1.4654e-09	up
Formiminoglutamic acid	1.17313	0.0353014	up
PC(20:4(8Z,11Z,14Z,17Z)/P-18:0)	3.65265	1.4654e-09	up
PC(20:5(5Z,8Z,11Z,14Z,17Z)/P-18:0)	3.71643	7.24778e-08	up
N-Alpha-acetyllysine	1.1054	0.00996544	up
PC(22:4(7Z,10Z,13Z,16Z)/16:0)	2.71513	1.73183e-08	up
PC(18:2(9Z,12Z)/18:0)	2.18225	3.12339e-08	up
PC(18:1(11Z)/14:0)	1.48266	4.39619e-09	up
PC(20:2(11Z,14Z)/20:4(5Z,8Z,11Z,14Z))	2.34298	4.39619e-09	up
PC(22:5(7Z,10Z,13Z,16Z,19Z)/16:1(9Z))	2.77828	5.56851e-08	up
PC(16:1(9Z)/P-18:1(11Z))	3.42644	1.01531e-08	up
PC(15:0/15:0)	1.49126	1.01531e-08	up
PC(18:3(6Z,9Z,12Z)/18:0)	2.49464	8.1818e-09	up
PC(20:2(11Z,14Z)/14:0)	2.42837	8.72779e-07	up
PC(18:4(6Z,9Z,12Z,15Z)/22:2(13Z,16Z))	3.11492	3.48032e-09	up
PC(20:1(11Z)/14:0)	2.11159	1.73183e-08	up
stearoyl sphingomyelin	2.93415	3.48032e-09	up
PC(18:3(6Z,9Z,12Z)/18:1(11Z))	3.18852	1.4654e-09	up
PC(18:2(9Z,12Z)/P-18:1(11Z))	3.98074	1.4654e-09	up
PC(18:0/P-16:0)	3.07796	1.35794e-08	up
PC(P-18:1(11Z)/16:0)	3.14879	4.39619e-09	up
SM(d18:1/22:0)	3.56696	2.05156e-09	up
Lathosterol	3.11549	1.17012e-07	up
PE(P-18:1(9Z)/20:5(5Z,8Z,11Z,14Z,17Z))	2.9228	4.39619e-09	up
PC(20:4(8Z,11Z,14Z,17Z)/20:3(5Z,8Z,11Z))	3.88993	3.48032e-09	up
PC(22:5(7Z,10Z,13Z,16Z,19Z)/16:0)	2.89263	1.01531e-08	up
Hypoletin 8-gentiobioside	2.70866	6.28028e-09	up
2-(Formamido)-N1-(5-phospho-D-ribosyl)acetamidine	4.60685	0.0353014	up
Hippeastrine	2.69406	0.0171044	up
3,5,7-trihydroxy-2-(4-hydroxy-3,5-dimethoxyphenyl)-5H-chromen-5-yl	2.39484	1.73183e-08	up
6-{[6,7,11,12,13,22,23-heptahydroxy-3,16-dioxo-21-(3,4,5-trihydroxybenzoyloxy)-2,17,20-trioxatetracyclo[17.3.1.0tricosa-4,6,8,10,12,14-hexaen-8-yl]oxy}-3,4,5-trihydroxyoxane-2-carboxylic acid	3.26975	2.70535e-09	up
Acetyl-CoA	3.06411	2.70535e-09	up
2',3',6'-Tris-O-(3,4,5-trihydroxybenzoyl)-3'-Glucosyl-2',4',6'-trihydroxyacetophenone	2.07452	0.00853349	up
2-hydroxy-3-[4-hydroxy-3-(sulfooxy)phenyl]propanoic acid	2.34299	1.30168e-06	up
2-(3-Carboxy-3-(methylammonio)propyl)-L-histidine	2.52058	0.04484	up
5-(3',4',5'-Trihydroxyphenyl)-gamma-valerolactone-3'-O-sulphate	1.76897	0.0182758	up
(2-benzyl-3-oxopropoxy)sulfonic acid	2.48541	2.38826e-07	up
Prolyl-Gamma-glutamate	2.55144	8.1818e-09	up
1,2-Bis(4-hydroxy-3-methoxyphenyl)ethylene	2.69219	2.84763e-05	up
4-Hydroxylamino-2,6-dinitrotoluene	1.11183	1.17012e-07	up
Crotonoyl-CoA	4.17621	0.0258401	up
3,4,5-trihydroxy-6-{3,4,8,9,10-pentahydroxy-6-oxo-2-[5,6,12,13,14-pentahydroxy-4-(hydroxymethyl)-9-oxo-3,8-dioxatricyclo[8.4.0.0,]tetradeca-1(14),10,12-trien-11-yl]-6H-benzo[c]chromene-1-carbonyloxy}oxane-2-carboxylic acid	3.27843	2.34464e-08	up
6-[2,3-dihydroxy-5-({[3-hydroxy-6-(hydroxymethyl)-2,5-bis(3,4,5-trihydroxybenzoyloxy)oxan-4-yl]oxy}carbonyl)phenoxy]-3,4,5-trihydroxyoxane-2-carboxylic acid	3.2192	1.35794e-08	up
Jamaicamide B	1.73363	1.01531e-08	up
Fenclorim	1.13125	0.0114933	up
Quercetin 3-O-beta-D-glucosyl-(1->2)-beta-D-glucoside	2.76138	0.000925407	up
2-Aminomucote	1.18847	0.0396902	up
Aplysil	1.09835	2.84763e-05	up
Bropirimine	1.56942	0.0292392	up
2-hydroxy-3-(sulfooxy)butanedioic acid	1.31444	0.000489583	up
Acetyl citrate	1.59493	0.0211849	up
Indoxyl sulfate	1.68629	8.25978e-06	up
Acetyl-N-formyl-5-methoxykynurenamine	2.27726	3.0962e-08	up
L-3-Phenyllactic acid	1.87871	0.00998236	up
D-Glucuronic acid	1.09593	0.00179755	up
D-Ribose	1.33907	0.000117931	up
Deoxyribose 5-phosphate	1.65563	0.00876511	up
N-debutylhalofantrine	2.92247	1.64516e-05	up
alpha-D-Ribose 1,2-cyclic phosphate 5-phosphate	1.69104	0.00390971	up
5-Phosphonooxy-L-lysine	2.05029	7.44125e-08	up
2-Aminoethylarsote	1.37584	2.04409e-05	up
PC(15:0/20:2(11Z,14Z))	1.93688	1.6432e-06	up
Formyl phosphate	1.16096	1.86603e-06	up
Cacodylate	1.22373	2.88766e-07	up
CE(17:1)	2.43858	0.000245402	up
4,6-Dichloro-3-methyl-cis-1,2-dihydroxycyclohexa-3,5-diene	2.97323	2.04409e-05	up
2-Phosphoglycolate	1.22996	0.00358876	up
Isocil	2.85473	2.60312e-05	up
Disodium malate	1.01904	0.00468331	up
2-(3,4-Dihydroxybenzoyloxy)-4,6-dihydroxybenzoate	-1.1762	2.38826e-07	down
(<U+00C2>±)-erythro-Isoleucine	-1.11798	0.0242693	down
Pantothenol	-1.16008	1.48684e-05	down
(Acetyloxy)triphenylstannane	-1.14279	4.65742e-07	down
2-Keto-glutaramic acid	-1.96608	0.00144819	down
Glycyl-Phenylalanine	-1.38071	7.1084e-07	down
4-Amino-1-piperidinecarboxylic acid	-4.76631	0.00198653	down
Oxamate	-1.09938	1.4654e-09	down
Tricrozarin A	-3.0041	0.00229939	down
Cyclic 2,3-bisphospho-D-glycerate	-1.09858	0.0310742	down
2-Maleylacetate	-1.14441	5.18125e-05	down
Dihydrozeatin riboside monophosphate	-1.39195	8.1818e-09	down
5-Phospho-alpha-D-ribose 1-diphosphate	-1.1458	3.30306e-05	down
Monobasic calcium phosphate	-2.18444	0.000766334	down
1,3-Di-(octadec-9Z-enoyl)-1-cyano-2-methylene-propane-1,3-diol	-3.05739	5.76431e-07	down
2,4'-Dichlorobiphenyl	-1.219	0.022587	down
Pyruvic acid	-1.05881	0.0072839	down
Rhamnose	-2.19759	5.73455e-07	down
2-Hydroxyethanesulfonate	-1.30045	0.000649834	down
Ascorbic acid	-1.49888	1.22544e-05	down
Sedoheptulose	-1.52966	4.0274e-05	down
Dehydroascorbic acid	-1.15082	0.0429054	down
2-Furoic acid	-1.03984	0.012579	down
(2E)-Decenoyl-ACP	-1.94611	1.08495e-05	down
Oxoglutaric acid	-1.01664	0.000266605	down
3-Methylxanthine	-1.93138	0.000417311	down
Dihydrolipoate	-1.20661	9.29019e-07	down
Isocitric acid	-1.11706	0.030831	down
Nitarsone	-1.03701	8.25978e-06	down
Etidronic acid	-2.59156	1.08495e-05	down
Plutonium	-1.58345	1.51618e-08	down
PS(DiMe(9,3)/MonoMe(11,3))	-1.17011	0.000153186	down
Squalamine	-1.14316	4.42394e-06	down
Tetrachlorvinphos	-1.01438	0.0093563	down
Yiamoloside B	-1.0912	2.04409e-05	down
2,4-Dichlorobenzoate	-2.04706	0.000329382	down
4-Bromophenol	-1.85803	2.60312e-05	down
5-O-phosphonato-alpha-D-ribofuranosyl Diphosphate(5-)	-1.84552	3.7681e-06	down
3-Iodo-L-tyrosine	-1.34315	0.000117931	down
ORG 20599	-1.2092	9.92408e-08	down
Dacthal	-1.23034	0.020104	down
1,3,4,6-Tetrachloro-1,4-cyclohexadiene	-1.60912	0.000218552	down
Octafluorocyclobutane	-1.7987	0.00820723	down
Bismuth	-1.11699	2.61397e-06	down
TDE	-3.30345	9.92408e-08	down
Cisplatin	-1.33478	1.82055e-07	down
Selenocystine	-1.24773	0.0064134	down
