# Supplementary material for: Metabolomic analysis of aqueous humor reveals potential metabolite biomarkers for differential detection of macular edema
Source: Eye Vis (Lond). 2023 Apr 1;10:14. doi: 10.1186/s40662-023-00331-8 (PMC10067239; doi:10.1186/s40662-023-00331-8)
Supplement: Supplementary file 4 — Additional file 4. Differentially expressed pathways between macular edema (ME) groups. Tables S12–S14. Differentially expressed pathways in BRVO-ME compared with AMD-ME, DME compared with AMD-ME and BRVO-ME compared with DME. AMD-ME, macular edema of age-related macular degeneration; BRVO-ME, macular edema of branch retinal vein occlusion; DME, diabetic macular edema. [file 40662_2023_331_MOESM4_ESM.xlsx]

## Sheet: Table S12 DME vs AMD-ME
Pathway	Total	Expected	Hits	Raw p	-LOG10(p)	Metabolites	Sig
Lysine degradation	25	0.41935	3	0.0075484	2.1221	C00024	up
Lysine degradation	25	0.41935	3	0.0075484	2.1221	C00877	up
Lysine degradation	25	0.41935	3	0.0075484	2.1221	C03366	up
Butanoate metabolism	15	0.25161	2	0.024852	1.6046	C00024	up
Butanoate metabolism	15	0.25161	2	0.024852	1.6046	C00877	up
Tryptophan metabolism	41	0.68774	3	0.029284	1.5334	C00024	up
Tryptophan metabolism	41	0.68774	3	0.029284	1.5334	C00877	up
Tryptophan metabolism	41	0.68774	3	0.029284	1.5334	C05642	up
Pentose phosphate pathway	22	0.36903	2	0.05089	1.2934	C00121	up
Pentose phosphate pathway	22	0.36903	2	0.05089	1.2934	C00673	up
Synthesis and degradation of ketone bodies	5	0.083871	1	0.081205	1.0904	C00024	up
Linoleic acid metabolism	5	0.083871	1	0.081205	1.0904	C00157	up
Inositol phosphate metabolism	30	0.50323	2	0.088342	1.0538	C00024	up
Inositol phosphate metabolism	30	0.50323	2	0.088342	1.0538	C00191	up
Glyoxylate and dicarboxylate metabolism	32	0.53677	2	0.098711	1.0056	C00024	up
Glyoxylate and dicarboxylate metabolism	32	0.53677	2	0.098711	1.0056	C00988	up
Ascorbate and aldarate metabolism	8	0.13419	1	0.12684	0.89673	C00191	up
Fatty acid degradation	39	0.65419	2	0.13743	0.86193	C00024	up
Fatty acid degradation	39	0.65419	2	0.13743	0.86193	C00877	up
alpha-Linolenic acid metabolism	13	0.21806	1	0.1981	0.7031	C00157	up
Histidine metabolism	16	0.26839	1	0.23814	0.62317	C00439	up
Terpenoid backbone biosynthesis	18	0.30194	1	0.26376	0.5788	C00024	up
Pentose and glucuronate interconversions	18	0.30194	1	0.26376	0.5788	C00191	up
Citrate cycle (TCA cycle)	20	0.33548	1	0.28854	0.53979	C00024	up
Sphingolipid metabolism	21	0.35226	1	0.30063	0.52196	C00550	up
beta-Alanine metabolism	21	0.35226	1	0.30063	0.52196	C00024	up
Pyruvate metabolism	22	0.36903	1	0.31252	0.50512	C00024	up
Propanoate metabolism	23	0.38581	1	0.32422	0.48916	C00024	up
Glycolysis / Gluconeogenesis	26	0.43613	1	0.35818	0.4459	C00024	up
Glutathione metabolism	28	0.46968	1	0.3799	0.42033	C00024	up
Arachidonic acid metabolism	36	0.60387	1	0.45992	0.33732	C00157	up
Glycerophospholipid metabolism	36	0.60387	1	0.45992	0.33732	C00157	up
Fatty acid elongation	39	0.65419	1	0.48729	0.31222	C00024	up
Valine, leucine and isoleucine degradation	40	0.67097	1	0.49611	0.30442	C00024	up
Steroid biosynthesis	42	0.70452	1	0.51332	0.28961	C01189	up
Fatty acid biosynthesis	47	0.78839	1	0.5539	0.25657	C00024	up
Purine metabolism	65	1.0903	1	0.67474	0.17086	C04640	up
Citrate cycle (TCA cycle)	20	0.37419	3	0.0054236	2.2657	C00311	down
Citrate cycle (TCA cycle)	20	0.37419	3	0.0054236	2.2657	C00022	down
Citrate cycle (TCA cycle)	20	0.37419	3	0.0054236	2.2657	C00026	down
Alanine, aspartate and glutamate metabolism	28	0.52387	3	0.014093	1.851	C00026	down
Alanine, aspartate and glutamate metabolism	28	0.52387	3	0.014093	1.851	C00022	down
Alanine, aspartate and glutamate metabolism	28	0.52387	3	0.014093	1.851	C00940	down
D-Glutamine and D-glutamate metabolism	6	0.11226	1	0.1073	0.96939	C00026	down
Glyoxylate and dicarboxylate metabolism	32	0.59871	2	0.11874	0.9254	C00311	down
Glyoxylate and dicarboxylate metabolism	32	0.59871	2	0.11874	0.9254	C00022	down
Tyrosine metabolism	42	0.78581	2	0.18419	0.73475	C00022	down
Tyrosine metabolism	42	0.78581	2	0.18419	0.73475	C02515	down
Arginine biosynthesis	14	0.26194	1	0.23321	0.63225	C00026	down
Butanoate metabolism	15	0.28065	1	0.24769	0.6061	C00026	down
Pentose phosphate pathway	22	0.41161	1	0.34189	0.46612	C00119	down
Pyruvate metabolism	22	0.41161	1	0.34189	0.46612	C00022	down
Glycolysis / Gluconeogenesis	26	0.48645	1	0.39049	0.40839	C00022	down
Glycine, serine and threonine metabolism	33	0.61742	1	0.46733	0.33037	C00022	down
Cysteine and methionine metabolism	33	0.61742	1	0.46733	0.33037	C00022	down
Arginine and proline metabolism	38	0.71097	1	0.5164	0.28702	C00022	down
Pyrimidine metabolism	39	0.72968	1	0.52567	0.27928	C00119	down
Purine metabolism	65	1.2161	1	0.71463	0.14592	C00119	down
Metabolism of xenobiotics by cytochrome P450	68	1.2723	1	0.73104	0.13606	C14453	down

## Sheet: Table S13 BRVO-ME vs AMD-ME
Pathway	Total	Expected	Hits	Raw p	-LOG10(p)	Metabolites	Sig
Butanoate metabolism	15	0.067742	2	0.001786	2.7481	C00024	up
Butanoate metabolism	15	0.067742	2	0.001786	2.7481	C00877	up
Lysine degradation	25	0.1129	2	0.0049935	2.3016	C00024	up
Lysine degradation	25	0.1129	2	0.0049935	2.3016	C00877	up
Fatty acid degradation	39	0.17613	2	0.011965	1.9221	C00024	up
Fatty acid degradation	39	0.17613	2	0.011965	1.9221	C00877	up
Tryptophan metabolism	41	0.18516	2	0.013183	1.88	C00024	up
Tryptophan metabolism	41	0.18516	2	0.013183	1.88	C00877	up
Synthesis and degradation of ketone bodies	5	0.022581	1	0.022406	1.6496	C00024	up
Linoleic acid metabolism	5	0.022581	1	0.022406	1.6496	C00157	up
alpha-Linolenic acid metabolism	13	0.05871	1	0.057361	1.2414	C00157	up
Terpenoid backbone biosynthesis	18	0.08129	1	0.07866	1.1042	C00024	up
Citrate cycle (TCA cycle)	20	0.090323	1	0.087063	1.0602	C00024	up
Sphingolipid metabolism	21	0.094839	1	0.091239	1.0398	C00550	up
beta-Alanine metabolism	21	0.094839	1	0.091239	1.0398	C00024	up
Pyruvate metabolism	22	0.099355	1	0.0954	1.0205	C00024	up
Propanoate metabolism	23	0.10387	1	0.099544	1.002	C00024	up
Glycolysis / Gluconeogenesis	26	0.11742	1	0.11188	0.95125	C00024	up
Glutathione metabolism	28	0.12645	1	0.12002	0.92074	C00024	up
Inositol phosphate metabolism	30	0.13548	1	0.1281	0.89245	C00024	up
Glyoxylate and dicarboxylate metabolism	32	0.14452	1	0.13611	0.8661	C00024	up
Arachidonic acid metabolism	36	0.16258	1	0.15195	0.81829	C00157	up
Glycerophospholipid metabolism	36	0.16258	1	0.15195	0.81829	C00157	up
Fatty acid elongation	39	0.17613	1	0.16367	0.78603	C00024	up
Valine, leucine and isoleucine degradation	40	0.18065	1	0.16755	0.77587	C00024	up
Steroid biosynthesis	42	0.18968	1	0.17525	0.75635	C01189	up
Fatty acid biosynthesis	47	0.21226	1	0.19424	0.71166	C00024	up

## Sheet: Table S14 BRVO-ME vs DME
Pathway	Total	Expected	Hits	Raw p	-LOG10(p)	Metabolites	Sig
Alanine, aspartate and glutamate metabolism	28	0.32516	2	0.040286	1.3948	C00940	up
Alanine, aspartate and glutamate metabolism	28	0.32516	2	0.040286	1.3948	C00022	up
Tyrosine metabolism	42	0.48774	2	0.083408	1.0788	C00022	up
Tyrosine metabolism	42	0.48774	2	0.083408	1.0788	C02515	up
Citrate cycle (TCA cycle)	20	0.23226	1	0.20948	0.67885	C00022	up
Pyruvate metabolism	22	0.25548	1	0.22798	0.6421	C00022	up
Glycolysis / Gluconeogenesis	26	0.30194	1	0.26376	0.5788	C00022	up
Glyoxylate and dicarboxylate metabolism	32	0.37161	1	0.31449	0.50239	C00022	up
Glycine, serine and threonine metabolism	33	0.38323	1	0.32262	0.4913	C00022	up
Cysteine and methionine metabolism	33	0.38323	1	0.32262	0.4913	C00022	up
Arginine and proline metabolism	38	0.44129	1	0.36192	0.44139	C00022	up
Purine metabolism	65	0.75484	1	0.53952	0.268	C00119	up
Metabolism of xenobiotics by cytochrome P450	68	0.78968	1	0.55607	0.25487	C00119	up
Lysine degradation	25	0.27419	3	0.0021733	2.6629	C00024	down
Lysine degradation	25	0.27419	3	0.0021733	2.6629	C00877	down
Lysine degradation	25	0.27419	3	0.0021733	2.6629	C03366	down
Tryptophan metabolism	41	0.44968	3	0.0090318	2.0442	C00024	down
Tryptophan metabolism	41	0.44968	3	0.0090318	2.0442	C00877	down
Tryptophan metabolism	41	0.44968	3	0.0090318	2.0442	C05642	down
Butanoate metabolism	15	0.16452	2	0.010936	1.9611	C00024	down
Butanoate metabolism	15	0.16452	2	0.010936	1.9611	C00877	down
Pentose phosphate pathway	22	0.24129	2	0.022998	1.6383	C00121	down
Pentose phosphate pathway	22	0.24129	2	0.022998	1.6383	C00673	down
Synthesis and degradation of ketone bodies	5	0.054839	1	0.053717	1.2699	C00024	down
Linoleic acid metabolism	5	0.054839	1	0.053717	1.2699	C00157	down
Fatty acid degradation	39	0.42774	2	0.066151	1.1795	C00024	down
Fatty acid degradation	39	0.42774	2	0.066151	1.1795	C00877	down
alpha-Linolenic acid metabolism	13	0.14258	1	0.13405	0.87273	C00157	down
Histidine metabolism	16	0.17548	1	0.16249	0.78918	C00439	down
Terpenoid backbone biosynthesis	18	0.19742	1	0.18095	0.74244	C00024	down
Citrate cycle (TCA cycle)	20	0.21935	1	0.19903	0.70107	C00024	down
Sphingolipid metabolism	21	0.23032	1	0.20793	0.68207	C00550	down
beta-Alanine metabolism	21	0.23032	1	0.20793	0.68207	C00024	down
Pyruvate metabolism	22	0.24129	1	0.21674	0.66406	C00024	down
Propanoate metabolism	23	0.25226	1	0.22545	0.64694	C00024	down
Glycolysis / Gluconeogenesis	26	0.28516	1	0.25105	0.60023	C00024	down
Glutathione metabolism	28	0.3071	1	0.26767	0.57239	C00024	down
Inositol phosphate metabolism	30	0.32903	1	0.28395	0.54676	C00024	down
Glyoxylate and dicarboxylate metabolism	32	0.35097	1	0.29988	0.52305	C00024	down
Arachidonic acid metabolism	36	0.39484	1	0.33075	0.4805	C00157	down
Glycerophospholipid metabolism	36	0.39484	1	0.33075	0.4805	C00157	down
Fatty acid elongation	39	0.42774	1	0.35306	0.45216	C00024	down
Valine, leucine and isoleucine degradation	40	0.43871	1	0.36034	0.44329	C00024	down
Fatty acid biosynthesis	47	0.51548	1	0.40917	0.3881	C00024	down
